# Supplementary material for: Efficient Charge Transfer Channels in Reduced Graphene Oxide/Mesoporous TiO2 Nanotube Heterojunction Assemblies toward Optimized Photocatalytic Hydrogen Evolution
Source: Nanomaterials (Basel). 2022 Apr 26;12(9):1474. doi: 10.3390/nano12091474 (PMC9103938; doi:10.3390/nano12091474)
Supplement: Supplementary file 1 [file nanomaterials-12-01474-s001.zip]

Archive with 1 entries (1 files):
- nanomaterials-1675938-supplementary.pdf
